# Supplementary material for: Lyophilized Gelatin@non-Woven Scaffold to Promote Spheroids Formation and Enrich Cancer Stem Cell Incidence
Source: Nanomaterials (Basel). 2022 Feb 28;12(5):808. doi: 10.3390/nano12050808 (PMC8912757; doi:10.3390/nano12050808)
Supplement: Supplementary file 1 [file nanomaterials-12-00808-s001.zip]

Archive with 1 entries (1 files):
- nanomaterials-1549604-supplementary.pdf
